# Supplementary material for: Multi-Analytical Characterization and Radiocarbon Dating of a Roman Egyptian Mummy Portrait
Source: Molecules. 2021 Aug 30;26(17):5268. doi: 10.3390/molecules26175268 (PMC8433800; doi:10.3390/molecules26175268)
Supplement: Supplementary file 1 [file molecules-26-05268-s001.zip]

Archive with 1 entries (1 files):
- molecules-1313669-supplementary.pdf
